# Supplementary material for: Effective strategies to reduce commercial tobacco use in Indigenous communities globally: A systematic review
Source: BMC Public Health. 2016 Jan 11;16:21. doi: 10.1186/s12889-015-2645-x (PMC4710008; doi:10.1186/s12889-015-2645-x)
Supplement: Supplementary file 4 — Title of data: Intervention Activity and Outcome Efficacy Data. Description of data: Summary comparison of intervention characteristics and efficacy data for the seven outcomes. (XLSX 18 kb) [file 12889_2015_2645_MOESM4_ESM.xlsx]

## Sheet: Sheet1
		Activities															Outcomes
		Individual					Community Level							Legislative
Project Name	Study	Brief intervention	Pharmacotherapy	Behavioural support	Training health-care professionals	Incentives for Qutting	Media Campaigns	Education	Events	Distribution of Resources	Peer Support	Quitline/ Quit support	Ceremonial Practices	Smoking Ban	Sales Restrictions	Tax Increase	Community Interest	Knowledge	Smoke-free Environments	Initiation	Consumption	Quit Rates	Prevalence
N/A	Beckham et al., 2007 60			ü									ü								ns	ns
N/A	Cowie, Glover & Gentles, 2014 65							ü													ns	ns
N/A	DiGiacomo et al., 2007 70	ü	ü	ü																		ns
N/A	Eades et al., 2012 67							ü					ü								ns
N/A	Gilligan, 2008 57		ü	ü	ü					ü											ns
N/A	Hensel et al., 1995 73						ü						ü									ns
N/A	Ivers et al., 2003 63		ü	ü																	ns	ns
N/A	Lin et al., 2013 55			ü						ü			ü								ê
N/A	Moncher & Schinke, 1994 56					ü															ê
N/A	Patten et al., 2013 66							ü													ns
N/A	Patten et al., 2014 77													ü								ns
N/A	Schinke, Tepavac & Cole, 2000 49							ü		ü			ü							é
N/A	Thomas et al., 2013 50	ü	ü		ü																no change
N/A	Walker et al., 2015 45	ü	ü	ü								ü							ns				ns
Aboriginal Head Start Urban and Northern Communities Program	Mashford-Pringle, 2008 42 Mashford-Pringle, 2012 43							ü		ü						ü			ns		ns	ns
Alaska Native Pregnant Women intervention	Patten et al., 2010 76 Patten, 2012 75			ü						ü						ü						ns
Alaska Quitline	Boles et al., 2009 40		ü									ü							ns			ns
American Indian Not on Tobacco (N-O-T) program	Horn et al., 2005 54 Horn et al., 2008 81 Horn et al., 2009 108	ü		ü				ü		ü											ê	ns
The Be Our Ally Beat Smoking (BOABS) study	Marley et al., 2014 68 Marley et al., 2014 27 Marley et al., 2014 111	ü	ü	ü			ü										é					é
The Boy and Woman Bear	Schinke, Moncher & Singer, 1994 34							ü										ns
‘Bubblewrap’ campaign	Boyle et al., 2010 59					ü															ns
Canadian Quitlines	Hayward, Campbell & Sutherland-Brown, 2007 62											ü									ns
Circles of Tobacco Wisdom	Nadeau et al., 2012 33							ü					ü					é	é		éê	é
Deadly Choices	Malseed, 2013 24 Malseed et al., 2014 25	ü	ü	ü				ü	ü			ü					é	é			ns
FACETS curriculum	Schinke et al.,1996 35	ü	ü	ü		ü				ü								é
Healthy Living in Two Worlds	Weaver & Jackson, 2010 47							ü					ü							é	ns
Indigenous Smoke Free Project	Harvey et al., 2002 37						ü					ü						é				no change
Making Aboriginal Kids Walk Away (From Tobacco Abuse) (MAKWA)	Irfan, Schwartz & Bierre, 2012 39							ü	ü				ü	ü					é
Maningrida 'Be Smoke Free' Project	Johnston et al., 1998 30		ü	ü														é	No change		no change
Métis Nation British Columbia’s Aboriginal ActNow BC Program	Wesche, Ryan & Carry, 2011 64			ü						ü			ü								ns	é
Murri Places Smoke-free Spaces	Institute for Urban Indigenous Health, 2014 41	ü	ü	ü	ü			ü		ü				ü					ns		ns
Native Comic Book Project	Montgomery et al., 2012 32							ü					ü					é
New Zealand's Smoke-free Environments Amendment Act 2003 (SFEAA)	Watson et al., 2011 46													ü					ns		ns	ns
Northern Queensland Indigenous Tobacco Project	Campbell et al., 2014 53	ü		ü				ü	ü					ü	ü						ê
No Smokes Project	Bell, 2012 29											ü						ns
PAU protocol	Santos et al., 2008 71		ü	ü																		ns
Pregnant Aboriginal and Torres Strait Islander RCT	Gould & McEwan, 2012 74	ü	ü	ü	ü					ü	ü											ns
Sacred Beginnings Project	Richards & Mousseau, 2012 38			ü				ü	ü	ü								ns
Sacred Smoke	Aboriginal Cancer Care Unit, 2008 51	ü	ü	ü				ü													ê
SmokingZine website	Bowen et al., 2012 48							ü												ê	ns
Southcentral Foundation Tobacco Cessation Initiative	Fenn, Beiergrohslein & Ambrosio, 2007 72	ü	ü	ü																		ns
STOMP: Stop Smoking by Mobile Phone	Bramley et al., 2005 69					ü		ü														é
Think Smart	Johnson et al., 2009 52							ü													no change
The Tobacco Action Project	Ivers, 2005 22 Ivers et al., 2006 31	ü	ü		ü			ü	ü	ü				ü	ü		é	é	ns	ns	ê	ns	ns
The Tobacco Project	Thomas, Johnston & Fitz, 2010 23	ü	ü				ü	ü		ü			ü	ü	ü		é				ns
Top End Tobacco Project	Robertson et al., 2013 44 Robertson, 2010 28	ü	ü					ü				ü		ü			é		ns
Traditions of the Heart	Witmer et al., 200461 Stefanich et al., 2005 112			ü				ü		ü											ns	ns
Wiidookowishin (Help Me) program	Bosma et al., 2014 26 D'Silva et al., 2011 58		ü	ü				ü		ü							é				ns	ns
Youth Action Alliance of Manitoulin Island	Irfan & Schwartz, 201236							ü	ü		ü		ü	ü				é
